# Supplementary material for: Toward Dual-Target Glycomimetics against Two Bacterial Lectins to Fight Pseudomonas aeruginosa–Burkholderia cenocepacia Infections: A Biophysical Study
Source: J Med Chem. 2025 Apr 25;68(9):9681–93. doi: 10.1021/acs.jmedchem.5c00405 (PMC12067436; doi:10.1021/acs.jmedchem.5c00405)
Supplement: Supplementary file 2 — jm5c00405_si_002.csv [file jm5c00405_si_002.csv]

Compound	SMILES	BC2L-C-Nt KD (µM)	LecB IC50 (µM)
1	C[C@H]1[C@@H](O)[C@@H](O)[C@H](O)[C@@H](NC(C2=CC(C3=CC=CC=C3)=CC=C2)=O)O1	330 ± 42	0.085
2	C[C@H]1[C@@H](O)[C@@H](O)[C@H](O)[C@@H](NC(C2=CC=C(C3=CC(CN)=CC=C3)O2)=O)O1	185 ± 27	0.35 ± 0.02
3	C[C@H]1[C@@H](O)[C@@H](O)[C@H](O)[C@H](OC)O1	2289	0.84
4	C[C@H]1[C@@H](O)[C@@H](O)[C@H](O)[C@@H](NC(C2=CC=C(C3=CC(CNC(C)=O)=CC=C3)O2)=O)O1	n.d.	0.65 ± 0.12
5	C[C@H]1[C@@H](O)[C@@H](O)[C@H](O)[C@@H](NC(C2=CC=CO2)=O)O1	> 2000	0.18 ± 0.03
6	C[C@H]1[C@@H](O)[C@@H](O)[C@H](O)[C@@H](NC(C2=CC=C(CNC)C=C2)=O)O1	> 2000	0.23 ± 0.01
7	C[C@H]1[C@@H](O)[C@@H](O)[C@H](O)[C@@H](NC(C2=CC=C(C(C)(C)CN)C=C2)=O)O1	> 2000	4.24 ± 0.35
8	C[C@H]1[C@@H](O)[C@@H](O)[C@H](O)[C@@H](NC(C2=CC=C(C=CN3)C3=C2)=O)O1	> 2000	0.05 ± 0.01
9	C[C@H]1[C@@H](O)[C@@H](O)[C@H](O)[C@@H](NC(C2=CC=C(NC=C3)C3=C2)=O)O1	760	0.09 ± 0.01
10	C[C@H]1[C@@H](O)[C@@H](O)[C@H](O)[C@@H](NC(C2=CC=C(C3=CC=CC=C3)C=C2)=O)O1	n.d.	0.14 ± 0.03
11	C[C@H]1[C@@H](O)[C@@H](O)[C@H](O)[C@@H](NC(C2=CC=C(C=CC=C3)C3=C2)=O)O1	1714	0.092
12	C[C@H]1[C@@H](O)[C@@H](O)[C@H](O)[C@@H](NC(C2=CC=CC=C2)=O)O1	1645	0.07 ± 0.01
13	C[C@H]1[C@@H](O)[C@@H](O)[C@H](O)[C@@H](NC(C2=CC=C(C)C=C2)=O)O1	> 2000	0.11
14	C[C@H]1[C@@H](O)[C@@H](O)[C@H](O)[C@@H](NC(C2=CC(C)=CC=C2)=O)O1	> 2000	0.12
15	C[C@H]1[C@@H](O)[C@@H](O)[C@H](O)[C@@H](NC(C2=CC=C(Cl)C=C2)=O)O1	> 2000	0.13
16	C[C@H]1[C@@H](O)[C@@H](O)[C@H](O)[C@@H](NC(C2=CC=C([N+]([O-])=O)C=C2)=O)O1	> 2000	0.20
17	C[C@H]1[C@@H](O)[C@@H](O)[C@H](O)[C@@H](NC(/C=C/C2=CC=CC=C2)=O)O1	> 2000	0.30
18	C[C@H]1[C@@H](O)[C@@H](O)[C@H](O)[C@@H](NC(C2=CC=C(CN)C=C2)=O)O1	1474	0.17 ± 0.01
19	C[C@H]1[C@@H](O)[C@@H](O)[C@H](O)[C@@H](NC(C2=CC(CN)=CC=C2)=O)O1	> 2000	0.28 ± 0.01
20	C[C@H]1[C@@H](O)[C@@H](O)[C@H](O)[C@@H](NC(C2NCCC2)=O)O1	> 2000	1.11 ± 0.06
21	C[C@H]1[C@@H](O)[C@@H](O)[C@H](O)[C@@H](CNS(=O)(C2=CC=CS2)=O)O1	1754	1.80
22	C[C@H]1[C@@H](O)[C@@H](O)[C@H](O)[C@@H](CNC(C2=CC3=C(C=CC=C3)N2)=O)O1	> 2000	7.93
23	C[C@H]1[C@@H](O)[C@@H](O)[C@H](O)[C@@H](CNC(C2=CSC(C3=CC=CC=C3)=N2)=O)O1	> 2000	12.5
24	C[C@H]1[C@@H](O)[C@@H](O)[C@H](O)[C@@H](CNS(=O)(C2=C(C)SC(C)=C2)=O)O1	> 2000	1.87
25	C[C@H]1[C@@H](O)[C@@H](O)[C@H](O)[C@@H](CNS(=O)(C2=CC=C(C#CC(O)(C)C)S2)=O)O1	> 2000	3.14
26	C[C@H]1[C@@H](O)[C@@H](O)[C@H](O)[C@@H](CNS(=O)(C2=CC=C(C#CC3=CC=CC=C3)S2)=O)O1	> 2000	1.52
27	C[C@H]1[C@@H](O)[C@@H](O)[C@H](O)[C@@H](CNC(NC2=CC=C([N+]([O-])=O)C=C2)=S)O1	> 2000	5.32
28	C[C@H]1[C@@H](O)[C@@H](O)[C@H](O)[C@@H](CNC(NC2=CC=C(C)C=C2)=S)O1	> 2000	7.39
29	C[C@H]1[C@@H](O)[C@@H](O)[C@H](O)[C@@H](CNC(/C=C/C2=CC=C(OC)C(OC)=C2)=O)O1	> 2000	2.34
